# Supplementary material for: Modularity of food-sharing networks minimises the risk for individual and group starvation in hunter-gatherer societies
Source: PLoS One. 2023 May 10;18(5):e0272733. doi: 10.1371/journal.pone.0272733 (PMC10171659; doi:10.1371/journal.pone.0272733)
Supplement: S1 File — (ZIP) [file pone.0272733.s005.zip]

Archive with 2 entries (2 files):
- Supporting_Information.pdf
- Supporting_Information.tex
