# Supplementary material for: Modularity of food-sharing networks minimises the risk for individual and group starvation in hunter-gatherer societies
Source: PLoS One. 2023 May 10;18(5):e0272733. doi: 10.1371/journal.pone.0272733 (PMC10171659; doi:10.1371/journal.pone.0272733)
Supplement: S1 File — (ZIP) [file pone.0272733.s005.zip › Supporting_Information.tex]

% Template for PLoS
% Version 3.5 March 2018
%
% % % % % % % % % % % % % % % % % % % % % %
%
% -- IMPORTANT NOTE
%
% This template contains comments intended 
% to minimize problems and delays during our production 
% process. Please follow the template instructions
% whenever possible.
%
% % % % % % % % % % % % % % % % % % % % % % % 
%
% Once your paper is accepted for publication, 
% PLEASE REMOVE ALL TRACKED CHANGES in this file 
% and leave only the final text of your manuscript. 
% PLOS recommends the use of latexdiff to track changes during review, as this will help to maintain a clean tex file.
% Visit https://www.ctan.org/pkg/latexdiff?lang=en for info or contact us at latex@plos.org.
%
%
% There are no restrictions on package use within the LaTeX files except that 
% no packages listed in the template may be deleted.
%
% Please do not include colors or graphics in the text.
%
% The manuscript LaTeX source should be contained within a single file (do not use \input, \externaldocument, or similar commands).
%
% % % % % % % % % % % % % % % % % % % % % % %
%
% -- FIGURES AND TABLES
%
% Please include tables/figure captions directly after the paragraph where they are first cited in the text.
%
% DO NOT INCLUDE GRAPHICS IN YOUR MANUSCRIPT
% - Figures should be uploaded separately from your manuscript file. 
% - Figures generated using LaTeX should be extracted and removed from the PDF before submission. 
% - Figures containing multiple panels/subfigures must be combined into one image file before submission.
% For figure citations, please use "Fig" instead of "Figure".
% See http://journals.plos.org/plosone/s/figures for PLOS figure guidelines.
%
% Tables should be cell-based and may not contain:
% - spacing/line breaks within cells to alter layout or alignment
% - do not nest tabular environments (no tabular environments within tabular environments)
% - no graphics or colored text (cell background color/shading OK)
% See http://journals.plos.org/plosone/s/tables for table guidelines.
%
% For tables that exceed the width of the text column, use the adjustwidth environment as illustrated in the example table in text below.
%
% % % % % % % % % % % % % % % % % % % % % % % %
%
% -- EQUATIONS, MATH SYMBOLS, SUBSCRIPTS, AND SUPERSCRIPTS
%
% IMPORTANT
% Below are a few tips to help format your equations and other special characters according to our specifications. For more tips to help reduce the possibility of formatting errors during conversion, please see our LaTeX guidelines at http://journals.plos.org/plosone/s/latex
%
% For inline equations, please be sure to include all portions of an equation in the math environment.  For example, x$^2$ is incorrect; this should be formatted as $x^2$ (or $\mathrm{x}^2$ if the romanized font is desired).
%
% Do not include text that is not math in the math environment. For example, CO2 should be written as CO\textsubscript{2} instead of CO$_2$.
%
% Please add line breaks to long display equations when possible in order to fit size of the column. 
%
% For inline equations, please do not include punctuation (commas, etc) within the math environment unless this is part of the equation.
%
% When adding superscript or subscripts outside of brackets/braces, please group using {}.  For example, change "[U(D,E,\gamma)]^2" to "{[U(D,E,\gamma)]}^2". 
%
% Do not use \cal for caligraphic font.  Instead, use \mathcal{}
%
% % % % % % % % % % % % % % % % % % % % % % % % 
%
% Please contact latex@plos.org with any questions.
%
% % % % % % % % % % % % % % % % % % % % % % % %

\documentclass[10pt,letterpaper]{article}
\usepackage[top=0.85in,left=2.75in,footskip=0.75in]{geometry}

% amsmath and amssymb packages, useful for mathematical formulas and symbols
\usepackage{amsmath,amssymb,amsthm,bbm}

% Use adjustwidth environment to exceed column width (see example table in text)
\usepackage{changepage}

% Use Unicode characters when possible
\usepackage[utf8x]{inputenc}

% textcomp package and marvosym package for additional characters
\usepackage{textcomp,marvosym}

% cite package, to clean up citations in the main text. Do not remove.
\usepackage{cite}

% Use nameref to cite supporting information files (see Supporting Information section for more info)
\usepackage{nameref,hyperref}

\usepackage{multicol}
\usepackage{diagbox}

% line numbers
\usepackage[right]{lineno}

% ligatures disabled
\usepackage{microtype}
\DisableLigatures[f]{encoding = *, family = * }

% color can be used to apply background shading to table cells only
\usepackage[table]{xcolor}

% array package and thick rules for tables
\usepackage{array}

\usepackage{caption}
\usepackage{subcaption}
\captionsetup[subfigure]{labelfont=rm}

% create "+" rule type for thick vertical lines
\newcolumntype{+}{!{\vrule width 2pt}}

% create \thickcline for thick horizontal lines of variable length
\newlength\savedwidth
\newcommand\thickcline[1]{%
  \noalign{\global\savedwidth\arrayrulewidth\global\arrayrulewidth 2pt}%
  \cline{#1}%
  \noalign{\vskip\arrayrulewidth}%
  \noalign{\global\arrayrulewidth\savedwidth}%
}

% \thickhline command for thick horizontal lines that span the table
\newcommand\thickhline{\noalign{\global\savedwidth\arrayrulewidth\global\arrayrulewidth 2pt}%
\hline
\noalign{\global\arrayrulewidth\savedwidth}}

\theoremstyle{definition}
\newtheorem{definition}{Definition}[section]

% Remove comment for double spacing
%\usepackage{setspace} 
%\doublespacing

% Text layout
\raggedright
\setlength{\parindent}{0.5cm}
\textwidth 5.25in 
\textheight 8.75in

% Bold the 'Figure #' in the caption and separate it from the title/caption with a period
% Captions will be left justified
\usepackage[aboveskip=1pt,labelfont=bf,labelsep=period,justification=raggedright,singlelinecheck=off]{caption}
\renewcommand{\figurename}{Fig}

% Use the PLoS provided BiBTeX style
\bibliographystyle{plos2015}

% Remove brackets from numbering in List of References
\makeatletter
\renewcommand{\@biblabel}[1]{\quad#1.}
\makeatother


% Header and Footer with logo
\usepackage{lastpage,fancyhdr,graphicx}
\usepackage{epstopdf}
%\pagestyle{myheadings}
\pagestyle{fancy}
\fancyhf{}
%\setlength{\headheight}{27.023pt}
%\lhead{\includegraphics[width=2.0in]{PLOS-submission.eps}}
\rfoot{\thepage/\pageref{LastPage}}
\renewcommand{\headrulewidth}{0pt}
\renewcommand{\footrule}{\hrule height 2pt \vspace{2mm}}
\fancyheadoffset[L]{2.25in}
\fancyfootoffset[L]{2.25in}
\lfoot{\today}

%% Include all macros below

\newcommand{\lorem}{{\bf LOREM}}
\newcommand{\ipsum}{{\bf IPSUM}}

\newcommand{\pe}{\it{pe} }
\newcommand{\ph}{\it{ph} }
\newcommand{\nh}{\it{nh} }
\newcommand{\figref}[1]{\figurename~\ref{#1}}


%% END MACROS SECTION
\epstopdfsetup{outdir=./figures/}
\graphicspath{./figures/}

\begin{document}
\vspace*{0.2in}

% Title must be 250 characters or less.
\begin{flushleft}
{\Large
\textbf\newline{Modularity of food-sharing networks minimises the risk for individual and group starvation in hunter-gatherer societies} % Please use "sentence case" for title and headings (capitalize only the first word in a title (or heading), the first word in a subtitle (or subheading), and any proper nouns).
}
\newline
% Insert author names, affiliations and corresponding author email (do not include titles, positions, or degrees).
\\
Francisco Plana\textsuperscript{1*\textcurrency }%\Yinyang},
Jorge Pérez\textsuperscript{2}%\Yinyang},
Andrés Abeliuk\textsuperscript{1,3}
%Name3 Surname\textsuperscript{2,3\textcurrency},
%Name4 Surname\textsuperscript{2},
%Name5 Surname\textsuperscript{2\ddag},
%Name6 Surname\textsuperscript{2\ddag},
%Name7 Surname\textsuperscript{1,2,3*},
%with the Lorem Ipsum Consortium\textsuperscript{\textpilcrow}
\\
\bigskip
\textbf{1} Department of Computer Science, Universidad de Chile, Santiago, Chile.
\\
\textbf{2} Millennium Institute Foundational Research on Data, Santiago, Chile.
\\
\textbf{3} National Center for Artificial Intelligence (CENIA), Santiago, Chile.
%\textbf{3} Affiliation Dept/Program/Center, Institution Name, City, State, Country
%\\
\bigskip

% Insert additional author notes using the symbols described below. Insert symbol callouts after author names as necessary.
% 
% Remove or comment out the author notes below if they aren't used.
%
% Primary Equal Contribution Note
%\Yinyang These authors contributed equally to this work.

% Additional Equal Contribution Note
% Also use this double-dagger symbol for special authorship notes, such as senior authorship.
%\ddag These authors also contributed equally to this work.

% Current address notes
\textcurrency Current Address: Departamento de Ciencias de la Computación, Facultad de Ciencias Físicas y Matemáticas, Universidad de Chile, Santiago, Chile. % change symbol to "\textcurrency a" if more than one current address note
% \textcurrency b Insert second current address 
% \textcurrency c Insert third current address

% Deceased author note
%\dag Deceased

% Group/Consortium Author Note
%\textpilcrow Membership list can be found in the Acknowledgments section.

% Use the asterisk to denote corresponding authorship and provide email address in note below.
* E-mail: franciscoplana@gmail.com (FP)

\end{flushleft}
% Please keep the abstract below 300 words
%\section*{Abstract}
%Social networks present distinctive features when compared with other types of networks, particularly the presence of communities, which are subsets of nodes much more densely connected among themselves, than with the rest of the network. 
%It has been argued that hunter-gatherers' food-sharing may have provided the basis for a whole range of social interactions, and hence its study may provide important insight into the evolutionary origin of human sociality. Motivated by this observation, we propose a simple network optimization model inspired by a food-sharing dynamic that can recover some empirical patterns found in social networks. We focus on two of the main food-sharing drivers discussed by the anthropological literature: the reduction of individual starvation risk and the care for the group welfare or egalitarian access to food shares, and show that networks optimizing both criteria may exhibit a community structure of highly-cohesive groups around special agents that we call hunters, those who inject food into the system. These communities appear under conditions of uncertainty and scarcity in the food supply, which suggests their adaptive value in this context. We have additionally obtained that optimal welfare networks resemble social networks found in lab experiments that promote more egalitarian income distribution, and also distinct distributions of reciprocity among hunters and non-hunters, which may be consistent with some empirical reports on how sharing is distributed in waves, first among hunters, and then hunters with their families. These model results are consistent with the view that social networks functionally adaptive for  optimal resource use, may have created the environment in which prosocial behaviors evolved. Finally, our model also relies on an original formulation of starvation risk, and it may contribute to a formal framework to proceed in this discussion regarding the principles guiding food-sharing networks. 


% Please keep the Author Summary between 150 and 200 words
% Use first person. PLOS ONE authors please skip this step. 
% Author Summary not valid for PLOS ONE submissions.   
%\section*{Author summary}


\linenumbers


\section*{Supporting information}

\paragraph*{S1 Appendix.}\label{S1_Appendix}
{\bf Estimate of probability of eating.} 
In this section, we obtain an estimate of the probability of eating for every node, according to the model assumptions and food sharing protocol. With this goal in mind, we introduce some basic graph notions. We can establish an equivalence between a digraph $D=(V,E)$ of $N$ vertices and its \textit{adjacency matrix}, 

\begin{equation*}
\mathcal{M}(D)_{i,j}=\left\{ \begin{array}{cc}
1, & (i,j) \in E\\
0, & \mbox{otherwise}
\end{array}\right.
\end{equation*}

and we can define a finite \textit{walk} $w$ in a digraph as a sequence of edges $\{e_i\}_{i=1}^{n-1}$ for which there is a sequence of vertices $\{v_i\}_{i=1}^{n}$, possibly repeated, such that $e_i=(v_i,v_{i+1}), \forall i = 1,\ldots,n-1$. If $w$ is a walk with vertex sequence $\{v_i\}_{i=1}^{n}$, we say that $w$ is a walk \textit{from} $v_1$ \textit{to} $v_n$ \textit{of length} $n-1$, or a $(n-1)-$walk. It is not difficult to prove that, coefficient $\mathcal{M}(D)_{i,j}^n$ from the $n-$th power of $\mathcal{M}(D)$, is equal to the number of walks of length $n$ from $i$ to $j$ in $D$. We will use this property in what follows. For completeness, we can say that $\mathcal{M}(D)^0=I_{N\times N}$, the identity matrix, for every network $D$.

Now, in order to obtain an expression for $\pe(v)$, the probability of eating, at each time step, by agent $v$, let us assume by now that there is just one hunter $h$ to derive an expression for the probability $\pe(v,h)$ of $v$ getting feed from the only hunter $h$. It turns out that it is simpler to write this probability as a function of the negation of the complement event, which corresponds to $v$ not being reached by a $(F-1)-$walk $W$ of nodes sharing a prey from $h$, or also to the intersection of events $E_i, i=0,\ldots,F-1$, where each $E_i=\{v_i\neq v| v_i\text{ is the end of the }i-\text{th sub-walk }W_{h,v_i}^{i}\}$. Thus, probability $\pe(v,h)$ may be written as follows, 
\begin{align}\label{p_eat}
\pe(v,h)&=\ph\cdot\left(1 -  \mathbb{P}\left(\bigcap_{i=0}^{F-1} E_i\right)\right) \\
&= \ph\cdot\left(1 - \mathbb{P}(E_0)\cdot\prod_{i=1}^{F-1} \frac{\mathbb{P}(\cap_{k=0}^{i} E_k)}{\mathbb{P}(\cap_{j=0}^{i-1} E_j)} \right)\\
&= \ph\cdot\left(1 - (1 - \mathbbm{1}_{\{v=h\}})\cdot\prod_{i=1}^{F-1} \frac{\sum_{x\in \{1,\ldots,N\}}(\mathcal{M}_{(v)}^{i})_{h,x}}{\sum_{x\in \{1,\ldots,N\}}(\mathcal{M}_{(v)}^{i-1}\cdot\mathcal{M})_{h,x}} \right),
\end{align}
where the second equality comes from repeated application of the definition of conditional probability. The third equality comes from the definition of probability as the ratio of favorable outcomes and total cases. For both probabilities we can take the same number of total cases as the number of $i-$walks, which cancel in the division and thus only the favorable cases survive. In the first probability, the favorable cases are the number of $i-$walks from $h$ never getting $v$, which are estimated by the $i-$th power of matrix $\mathcal{M}_{(v)}$, the adjacency matrix of $D$ where all ingoing and outgoing arcs of $v$ are removed. Favorable cases at denominator is just the number of $i-$walks from $h$ never touching $v$ except maybe in their last step. If there are no $i-$walks from $h$ in $D$, for consistency we define this ratio of probabilities to be $1$. Now, when there are $H \geq 1$ hunters $\{h_i\}^H_{i=1}$, the \textit{Inclusion-Exclusion Principle} allows us to generalize the probability of eating $\pe(v,h_i)$ from hunter $h_i$, to the probability of getting food from some hunter $\pe(v)$, 

\begin{equation}\label{incl_excl}
\pe(v) = \sum_{k=1}^H (-1)^{k-1} \sum_{I\subseteq \{1,\ldots,H\},|I|=k} \prod_{i\in I} \pe(v,h_i).    
\end{equation}
This expression is valid since we have assumed that generation of food by every hunter correspond to independent events.

\paragraph*{S2 Appendix.}\label{S2_Appendix}
{\bf Structure of simulation and sampling of model variables.} 
The methodology we use to analyze our model is to sample a representative set of values for the model variables, obtain for each combination of model variables the respective set of optima via evolutionary algorithms, and then describe these optima with the pipeline of analysis. We use as a study case a population size of $N=12$, since it is one of the smallest numbers allowing for exploring %interesting behaviors without falling into an intractable space search. 
combinations of number of groups $\textit{ng}$ and group sizes $\textit{gs}$, where both may hold that $\textit{ng}, \textit{gs} \geq 3$ and simultaneously one of them may be strictly greater than $3$. These magnitudes are enough to represent the network of food transfers of a typical cluster of households, each formed by $3$ to $4$ families, and each family usually comprised by an adult couple and their dependent children \cite{dyble2016networks}. It is clear that using larger population sizes may produce a wider diversity of structures that may qualify as optimal networks for the model, and that it is not straightforward to define a similarity notion between classes of optimal networks from distinct population sizes in order to assess the scalability of results obtained for a particular network size. However, the empirical fact that larger camps or hunter-gatherer communities are comprised by larger numbers of clusters rather than by larger clusters \cite{dyble2016networks}, is suggestive that there may be some kind of spatial constraints in play, such as food productivity by land unit or land limits to household habitability, that shape larger camps as an aggregation of typical-size-clusters. Exploring these spatial constraints is out of the scope of our work, and our approach is to explore the possible network organization with the typical size of a cluster of households.  

Regarding a possible parameterization of a limited number of parameters, we have only fixed the RV function by fixing the values of $k$ and $n$ -the critical time period and the life span-. Since distinct RV curves have a similar behavior in general terms, see Fig 2%\figref{RV_fn_pe}
, we estimate that fixing this function does not impose a hard constraint to the analysis, because it only affects the ranges of $\ph$ where distinct regimes are observed. We do not have any \textit{a priori} hypothesis on a potential dependence of model variables, and nor know whether it may simplify the analysis. The previous evolutionary model CURP \cite{pereda2017emergence}, which models the emergence of food-sharing in function of resource pressure and has two variables similar in functionality to $\ph$ and $F$ (\textit{prob-resource} to $\ph$, and \textit{min-energy} to $F$), does not give evidence that these two variables could be easily simplified into one variable. However, on S6 Appendix there is an approximation for the mean probability of eating for WEF optima, $\bar{\pe(v)} \sim \frac{\ph}{N}\cdot (F\cdot \nh)$, which we conjecture that may serve to establish some invariant on WEF networks with different sizes and similar values of this mean probability. Based on this expression, we have chosen the approach of separately sampling, on the one hand, $\ph$, and on the other hand, $F$ and $\nh$. The intuition to sample the first variable will come from examining the RV function which we will work with. In the case of the last two variables, it comes from the fact that the product $(F\cdot \nh)$ represents the maximum of times some food is ever shared in the network. Hence, whether this amount is enough to feed the whole network, that is, whether $(F\cdot \nh)<N$, is an important variable for network organization of WEF optima. 

The intuition to sample the $\ph$ values is the following. The reduction of variability function, which we work with has a maximum value at approximately $\pe^\star=0.0899$. Since non-hunter nodes usually eat with a probability smaller than $\ph$, the simpler way of minimizing $RV$ for values of $\ph$ smaller than $\pe^\star$, is that non-hunters just do not receive food and are isolated nodes. This trend is progressively reversed if $\ph > \pe^\star$, since there is a cost in increased $RV$ mean by leaving behind non-hunters, which is accentuated for greater values of $\ph$ where $RV$ reaches its minimum values. Following this intuition, we have chosen the values $\{0.02,0.08,0.15,0.3,0.6\}$ of $\ph$ by choosing two smaller, two greater than $\pe^\star$, and one at the RV flat region. Now, for the other two variables, we have chosen a set of $10$ value pairs $(F,\nh)$, which is balanced with respect to condition $F\cdot\nh<N=12$. Since there are more combinatorial network-walks possibilities when $F>2$ and this makes these cases more interesting, the specific value of $F$ constrains $\nh$ to only certain possible values in the case $F\cdot\nh<N$. This constraint for $\nh$ is not present if $F\cdot\nh\geq N$. On the other hand, we conjecture that for general networks of size $N$, the greatest variations in the probability of eating are produced by the range $F \in \{2,\ldots,N/2\}$, and that larger values of $F$ produce smaller variations. Guided by these assumptions, we have sampled the following $10$ pairs of variables $(F,\nh)$.
%Therefore, the values sampled for $(F,\nh)$ correspond to the following set. 
$$\{(12,1),(4,3),(3,5),(3,7),(4,9),(4,1),(4,2),(5,2),(3,3),(2,5)\}$$ 
We have taken each possible combination of the $50$ $(\ph,F,\nh)$ values as initial condition for the evolutionary network minimization of criteria combination.

\paragraph*{S3 Appendix.}
\label{S3_Appendix}
{\bf Sizes of tables of networks and features.} The single optima datasets, for RV and WEF, both were appropriately processed by tSNE clustering method, by gathering the data of all conditions of model variables in a single table. The table sizes are the following. The number of features are explained in the section describing them.
\begin{table}[!ht]
%\begin{adjustwidth}{-2.25in}{0in} % Comment out/remove adjustwidth environment if table fits in text column.
\centering
\caption{
{\bf Dimensions of single criteria optimal networks datasets.}}
\begin{tabular}{|c|c|c|}
\hline
{\bf Optima type} & {\bf Number of networks} & {\bf Number of features}\\ \thickhline
RV & 6047 & 10\\ \hline
WEF & 18686 & 12 \\ \hline
\end{tabular}
\label{table_single}
%\end{adjustwidth}
\end{table}

In the case of Pareto optimal networks, however, the set of networks is too diverse to be properly handled in a single table. For this reason, the networks data was split according to the value of $\ph$ and the condition whether $F\cdot \nh \leq N$. See the paragraph \textit{Summary of distinct types of WEF optima} from Section \textit{Welfare optima}, for the result justifying the use of this last condition. Having said that, below are the sizes of tables used to cluster the datasets of Pareto optimal networks. All these tables have the same feature set used in the clustering of RV data. All datasets and code used to generate them may be consulted in the repository provided for this purpose \cite{repo}.

\begin{table}[!ht]
%\begin{adjustwidth}{-2.25in}{0in} % Comment out/remove adjustwidth environment if table fits in text column.
\centering
\caption{
{\bf Dimensions of multicriteria optimal networks datasets.}}
\begin{tabular}{|c|c|c|}
\hline
{\bf $\ph$ value} & {\bf $F\cdot \nh \leq N$ condition} & {\bf Number of networks}\\ \thickhline
0.02 & True & 54503\\ \hline
0.02 & False & 13642 \\ \hline
0.08 & True & 46522 \\ \hline
0.08 & False & 14703 \\ \hline
0.15 & True &  48910\\ \hline
0.15 & False & 1852 \\ \hline
0.3 & True &  11082\\ \hline
0.3 & False & 611 \\ \hline
0.6 & True &  3186\\ \hline
0.6 & False &  109\\ \hline
\end{tabular}
\label{table_multi}
%\end{adjustwidth}
\end{table}

\paragraph*{S4 Appendix.}
\label{S4_Appendix}
{\bf Domain of optimization model and evolutionary algorithm implementation details.} As an example of the situation of parts of a network that do not contribute to network cost, consider the networks of size $6$ in \figref{two_non_iso} with node hunters $\{0,3\}$. Networks $D_1$ and $D_2$ are clearly non-isomorphic. But if we work with $F=3$, the probabilities of eating only depend on the walks of length $2$ starting from the hunters, which in $D_1$ are $\{(0,1),(1,2)\}$, $\{(3,2),(2,4)\}$, while in $D_2$ these are $\{(3,2),(2,1)\}$, and $\{(0,1),(1,4)\}$. These walks produce the same probabilities of eating for every node under the map $\pi:V_1 \to V_2$, $\pi(0)=3$, $\pi(3)=0$, $\pi(1)=2$, $\pi(2)=1$, $\pi(4)=4$ and $\pi(5)=5$, and in this way, the two networks have exactly the same value for the two criteria. Since the probabilities of eating depend on the reachability from hunters by $(F-1)-$walks, there will be a huge number of non-isomorphic networks that have the same objective value, due to subgraphs that are not reachable via $(F-1)-$walks starting from hunter nodes, as we have seen in this example. We remedy this by focusing on those regions of a network which indeed influence the probabilities of eating. Specifically, we will work with the following notion of isomorphism. 

\paragraph*{S1 Fig.}
\label{two_non_iso}
{\bf Two non-isomorphic networks with the same cost for $F=3$.} 
Networks $D_1$ (left) and $D_2$ (right). Hunters $\{0,3\}$ are filled in yellow.

%\begin{figure}%[!h]
%\begin{multicols}{2}
%\center{\includegraphics[width=0.25\textwidth]{./figures/g_iso.eps}}%
%\center{\includegraphics[width=0.25\textwidth]{./figures/g_1_iso.eps}}%
%\end{multicols}
%\center{\includegraphics{./figures/Fig16.pdf}}
%\caption{{\bf Two non-isomorphic networks with the same cost for $F=3$.} 
%Networks $D_1$ (left) and $D_2$ (right). Hunters $\{0,3\}$ are filled in yellow.
%Figure caption text here, please use this space for the figure panel descriptions instead of using subfigure commands. A: Lorem ipsum dolor sit amet. B: Consectetur adipiscing elit.
%}
%\label{two_non_iso}
%\end{figure}

\begin{definition}[Isomorphism with hunters]
Let $D$, $G$ two digraphs of $N$ nodes, and two respective sets of hunters $H(D) \subseteq V(D)$, and $H(G) \subseteq V(G)$, of equal size, $|H(G)| = |H(D)|$. Let $F \in \mathbb{N}$ with $F\geq 2$. We say that $D$ and $G$ are $F-$\textit{isomorphic with hunters}, if there is a bijection $\pi: V(D) \rightarrow V(G)$, satisfying the following:
\begin{itemize} 
\item The set of hunters is an invariant under the bijection, that is, $\pi(H(D))=H(G)$.
\item For every $u \in V(D)$ at distance at most $(F-2)$ to some $h \in H(D)$, it holds that $(u,v) \in E(D)$ if and only if $(\pi(u),\pi(v)) \in E(G)$.
\end{itemize}
\end{definition} 

It is not difficult to see that the isomorphism with hunters is an % binary relation that is reflexive, symmetric and transitive, or in other words, it is an 
equivalence relation in the set of directed graphs (ie, a binary reflexive, symmetric and transitive relation), and hence %. This means that 
the set of digraphs can be partitioned into equivalence classes of isomorphic networks having the same costs, even though they may have distinct number of arcs, as seen in the last example. Given these elements, we claim that the \textit{domain set for solution points} of our model corresponds to the set of representative digraphs of the isomorphism equivalence classes. %, with the minimum number of edges over the equivalence class. %We consider the representative with minimum number of edges 
This definition aims to discard portions of the digraph that do not contribute to the objective value. 

We next review some implementation decisions we have taken in order to execute the evolutionary algorithms more efficiently, including the mutation procedure which leverages the definition of the domain of the problem we just reviewed. The individuals in the evolutionary algorithm, or in other words, the networks, are equipped with a data-structure that stores one vector for each hunter, that keeps the updated distance of each network node from the respective hunter. This data structure enables for implementing feasible mutations as those random arc additions or deletions that produce networks belonging to the set of feasible solutions, which reduces the exploration space in comparison to performing arbitrary random arc changes. %, that is, arc changes having no effect in network costs, as those explained in previous section, are not performed, which has the benefit of bounding the solution space. 
%as defined in the previous section, which has the additional benefit of bounding the search space of solutions, by exploring just the networks in this set. 
Distance updates are made by running BFS-like (\textit{breadth-first-search}) algorithms from the respective hunter when a relevant arc addition or deletion has been produced. The reader interested in consulting the specifics of the evolutionary algorithms used may review the code \cite{repo} written to perform the simulations.

%As another major set of implementation decisions 
Other important optimizations are those relative to the data-structure that stores the optima candidates of the optimization, which we will refer to as the \textit{archive}. At each generation, when a population is reviewed to update the archive, the population is filtered, and only those individuals passing the filter are reviewed for possible addition to the archive. In the case of single objective optimization, the filter is being a local optima for the respective function. In the multi objective case, the offspring population is processed by NonDominatedSort, an efficient algorithm that performs a ranking according to Pareto domination \cite{fortin2013generalizing}, thus only the set of individuals that most likely belong to the Pareto optimal set are tested to be added to the archive. Now, it is straightforward to maintain in the archive the updated set of non-dominated individuals processed. However, there is no direct way to determine whether an individual belongs to the Pareto optimal set. Therefore, we have implemented an adaptive heuristic to determine when to stop the generation process such that the archive likely stores a high proportion of Pareto optimal networks. This heuristic is rooted on our empirical observation on exhaustive optima search on networks of small size ($N=5$), that the number of dominated networks that are erased from the archive at each iteration, becomes negligible with respect to the size of the archive, when the latter converges to a high proportion of Pareto optimal networks. Thus, our heuristic computes the ratio of the standard deviation of erased networks in the last and antepenultimate iteration windows of size $w=10$, and the current size of the archive. The evolution is stopped if these $2$ ratios are smaller than $0.005$. On the other hand, single-objective minimization used $2000$ generations.
 
\paragraph*{S5 Appendix.}
\label{S5_Appendix}
{\bf Choice of tSNE hyperparameters and heuristics to set OPTICS hyperparameters.} The choice of parameters is critical to accomplish a good visualization with tSNE. Since we work with relatively large datasets, we have used the following recommendations \cite{kobak2019art}: perplexity as $1\%$ of the dataset size $n$ -or the number of networks-, PCA initialization, high learning rate of $n/EE$, where $EE$ is the early exaggeration, which is chosen usually as $4$ or a small number to speed the convergence to solution \cite{belkina2019automated}. We found that this parameter instantiation yielded robust results for distinct random seeds. We used the sci-kit learn implementation  of tSNE \cite{scikit-learn} together with the extension intelex (https://intel.github.io/scikit-learn-intelex/) to accelerate computations of this library.

Now, a cluster in OPTICS is the set of all \textit{density-reachable} objects, or objects connected by regions of similar density, from an arbitrary \textit{core object}, which is a point with at least $MinPts$ points in a neighborhood of radius $\epsilon$ named as the \textit{reachability-distance}. OPTICS creates an ordering of the database, which enables producing cluster memberships in linear time for any given $\epsilon \geq 0$. This parameter determines that objects with a reachability-distance greater than $\epsilon$, to their closest density-reachable core object, are considered to be noise. We have chosen $MinPts$ to be the $3\%$ of the dataset size, a relatively large magnitude which reduces the number of core points, and hence, the number of clusters. In order to choose $\epsilon$, we have implemented the following iterative heuristic, which looks for an epsilon producing a minimun of intra-cluster dispersion in features, while keeping low: the size of noise, and its heterogeneity. At each step, pick the greatest reachability distance in the dataset, compute $\epsilon$ as the average of this distance and the greatest distance of last iteration, and obtain respective clustering with this $\epsilon$. Compute the average, over clustering classes, of the sum of intra-class feature standard deviation, for $3$ cases: all the labels ($\bar{\sigma}_a$), all the labels except noise ($\bar{\sigma}_{a'}$) and only noise ($\bar{\sigma}_n$). Store the current $\epsilon$ if minimizes $\bar{\sigma}_a$ and $\bar{\sigma}_n < \it{rst}\cdot \bar{\sigma}_{a'}$, where $\it{rst}$ stands for \textit{ratio of standard deviation}. Remove object with the greatest distance and go to next iteration, up to removing a proportion $\it{mnp}$ -for \textit{maximum noise permitted}- of the original dataset. 

Now, the values of $\it{mnp}$, $\it{rst}$ are usually around $0.02$ and $1.5$. These are the values used for single optima datasets. However, in multicriteria optima datasets, due to greater diversity, these values were checked and eventually reassigned by inspecting that the visual aspect of OPTICS clusters of tSNE map, was not too raw, with a few overly large clusters. This is usually accomplished with a value of $\bar{\sigma}_a$ approximately between $25$ and $35$. The parameters used for multicriteria optima are in the table below. All code implementing this heuristics may be consulted in the repository provided for this purpose \cite{repo}. 

\begin{table}[!ht]
%\begin{adjustwidth}{-2.25in}{0in} % Comment out/remove adjustwidth environment if table fits in text column.
\centering
\caption{
{\bf Parameters for OPTICS heuristics on multicriteria optima.}}
\begin{tabular}{|c|c|c|c|}
\hline
{\bf $\ph$ value} & {\bf $F\cdot \nh \leq N$ condition} & {\bf $\it{mnp}$ parameter} &  {\bf $\it{rst}$ parameter}\\ \thickhline
0.02 & True & 0.02 & 4\\ \hline
0.02 & False & 0.02 & 3 \\ \hline
0.08 & True & 0.02 & 3 \\ \hline
0.08 & False & 0.03 & 4.5 \\ \hline
0.15 & True & 0.03 & 3 \\ \hline
0.15 &False & 0.07 & 4.5 \\ \hline
0.3 & True & 0.02 & 4\\ \hline
0.3 & False & 0.11 & 3 \\ \hline
0.6 & True &  0.03 & 7.5\\ \hline
\end{tabular}
\label{table_clust}
%\end{adjustwidth}
\end{table}

\paragraph*{S6 Appendix.}
\label{S6_Appendix}
{\bf Analytical argument for the inclusion of additional features in the construction of decision trees.} The quantity $F\cdot\nh$, which intuitively represents the maximum of times some food is ever shared in the network, approximately determines the mean of the probability of eating for WEF optima, as we review next. If we start from (\ref{incl_excl}) to write the mean probability of eating for $v$ non-hunters, and since $\pe(v,h_i) \in (0,1), \forall i$, we can take a first order approximation by neglecting products of $\pe(v,h_i)$ for $k>1$, leading to

\begin{equation}\label{1stappr}
\bar{\pe(v_{\text{non-h}})} \sim \sum_{i=1}^H \pe(v,h_i) = \nh \cdot \pe(v,h)\sim \nh \cdot \frac{(F-1)\cdot \ph}{(N-\nh)},
\end{equation} 
where the last approximation comes from the equidistribution, on WEF optima, of $(F-1)$ events of food sharing with probability $\ph$, over a total of $(N-\nh)$ non-hunters. Thus, an expression for the mean probability of eating may be written by splitting the mean into hunters and non-hunters, and replacing by (\ref{1stappr})

\begin{align}\label{meanpbb}
\bar{\pe(v)} &= \frac{\nh\cdot \ph}{N} + \frac{(N-\nh)}{N}\cdot \bar{\pe(v_{\text{non-h}})}\\
&\sim \frac{\ph}{N}\cdot (F\cdot \nh).
\end{align}  
Equation (\ref{meanpbb}) justify our decision to add some model variables to the feature set employed to train the classification trees. 

\paragraph*{S7 Appendix.}
\label{S7_Appendix}
{\bf Implementation details of decision trees.}
We implemented the model of decision trees we have used in Python, starting from an open-source implementation of model-trees available on the following site. 
\begin{verbatim}
https://github.com/cerlymarco/linear-tree
\end{verbatim}
We measure syntactic stability of a tree following the approach by Dunne et al (2002) \cite{dunne2002solutions} where stability is defined as the average of some similarity measure over the set of distinct pairs of trees belonging to a set of $M$ tree instantiations. The DT similarity measure employed is minus the tree-edit distance of the pair of trees, computed by the APTED algorithm \cite{pawlik2016tree} and implemented by an open-source project that may be found in the site below.
\begin{verbatim}
https://pypi.org/project/apted/ 
\end{verbatim}
In order to avoid a large number of similar trees with similar values of accuracy and stability, we have grouped those trees that have the same structure and split variables into the same tree class, on which the average of stability and accuracy is computed. We have used $M=15$ tree instantiations to compute the accuracy and stability pair for each set of DT hyperparameters, where each instantiation comes from a distinct seed of bootstrap sampling. The set of $HP=1000$ DT hyperparameters is obtained via a random uniform search \cite{bergstra2012random} over the entire set of hyperparameters, which is described in the following table. These ranges were chosen by empirically checking whether they give rise to high accuracy values, usually superior to $0.7$. Floating points for number of samples in this table are interpreted as proportions of the dataset. All code implementing these classification trees may be consulted in the repository provided for this purpose \cite{repo}.

\begin{table}[!ht]
%\begin{adjustwidth}{-2.25in}{0in} % Comment out/remove adjustwidth environment if table fits in text column.
\centering
\caption{
{\bf Ranges of decision tree hyperparameters.}}
\begin{tabular}{|c|c|c|}
\hline
{\bf Hyperparameter name} & {\bf lower limit} & {\bf upper limit}\\ \thickhline
\textit{minimum of samples to perform a split} & $3*10^{-5}$ & $3*10^{-5} + 10^{-3}$\\ \hline
\textit{minimum of samples per leaf} & $3*10^{-5}$ & $3*10^{-5} + 10^{-3}$ \\ \hline
\textit{maximum depth} & $3$ & $8$ \\ \hline
\textit{minimum impurity decrease} & $0$ & $0.01$ \\ \hline
\end{tabular}
\label{table_DT}
%\end{adjustwidth}
\end{table}  

Finally, since we work with accuracy and stability sample averages that aim to approximate population parameters, we used the following procedure to determine statistical Pareto-dominance. These sample averages follow approximately a normal distribution, which allows for performing the usual $t-$tests for mean comparison. In order to determine if the pair $\vec{u}=(a_u,s_u)$ Pareto-dominates $\vec{v}=(a_v,s_v)$ (as a maximization), we compute a $2-$sample $1-$tail mean $t-$test for accuracy and stability. If the null hypothesis is rejected, that is, we cannot reject that $a_u<a_v$ or $s_u<s_v$, we know that $\vec{u}$ does not Pareto-dominate $\vec{v}$. Otherwise, compute a $2-$sample $2-$tail mean $t-$test for accuracy and stability. If the null is rejected, that is, we cannot reject that $a_u\neq a_v$ or $s_u \neq s_v$, we conclude that $\vec{u}$ Pareto-dominates $\vec{v}$.

\paragraph*{S8 Appendix.}
\label{S8_Appendix}
{\bf Decision trees for Pareto optimal networks.} Networks on Fig 11 %\figref{PF_repr} 
correspond to the most central networks on the following leaves. Fig 11 %\figref{PF_repr} 
(a) from leaf 22 on tree at S2 Fig%\figref{PF_DT_02}
. Fig 11 %\figref{PF_repr} 
(b) from leaf 14 on tree at S3 Fig%\figref{PF_DT_15}
. Fig 11 %\figref{PF_repr} 
(c) from leaf 19 on tree at S4 Fig%\figref{PF_DT_08}
. The interested reader in examining these or other trees describing sets of optimal networks, may review the documentation for running the code from the repository provided for this purpose \cite{repo}.

\paragraph*{S2 Fig.}
\label{PF_DT_02}
\textbf{An efficient tree (accuracy = $0.747$) to discriminate the clustering labels of PF optima on $\ph=0.02$.} Statistics in the tree are computed on the training set, while average accuracy is computed in the test set. See S3 Appendix for the sizes of the datasets used, and Paragraph \textit{Description of clusters by classification trees} for the general procedure of tree construction. See the first paragraph from Section \textit{Welfare optima} for an explanation of the variables displayed in tree nodes.

%\begin{figure}%[!h]
%\center{\includegraphics[width=\textwidth]{./figures/DT_20.eps}}%
%\caption{
%\textbf{An efficient tree (accuracy = $0.747$) to discriminate the clustering labels of PF optima on $\ph=0.02$.} Statistics in the tree are computed on the training set, while average accuracy is computed in the test set. See S3 Appendix for the sizes of the datasets used, and Paragraph \textit{Description of clusters by classification trees} for the general procedure of tree construction. See the first paragraph from Section \textit{Welfare optima} for an explanation of the variables displayed in tree nodes.
%}
%\label{PF_DT_02}
%\end{figure}

\paragraph*{S3 Fig.}
\label{PF_DT_15}
\textbf{An efficient tree (accuracy = $0.734$) to discriminate the clustering labels of PF optima on $\ph=0.15$.} Statistics in the tree are computed on the training set, while average accuracy is computed in the test set. See S3 Appendix for the sizes of the datasets used, and Paragraph \textit{Description of clusters by classification trees} for the general procedure of tree construction. See the first paragraph from Section \textit{Welfare optima} for an explanation of the variables displayed in tree nodes.

%\begin{figure}%[!h]
%\center{\includegraphics[width=\textwidth]{./figures/DT_7.eps}}%
%\caption{
%\textbf{An efficient tree (accuracy = $0.734$) to discriminate the clustering labels of PF optima on $\ph=0.15$.} Statistics in the tree are computed on the training set, while average accuracy is computed in the test set. See S3 Appendix for the sizes of the datasets used, and Paragraph \textit{Description of clusters by classification trees} for the general procedure of tree construction. See the first paragraph from Section \textit{Welfare optima} for an explanation of the variables displayed in tree nodes.
%}
%\label{PF_DT_15}
%\end{figure}


\paragraph*{S4 Fig.}
\label{PF_DT_08}
\textbf{An efficient tree (accuracy = $0.845$) to discriminate the clustering labels of PF optima on $\ph=0.08$.} Statistics in the tree are computed on the training set, while average accuracy is computed in the test set. See S3 Appendix for the sizes of the datasets used, and Paragraph \textit{Description of clusters by classification trees} for the general procedure of tree construction. See the first paragraph from Section \textit{Welfare optima} for an explanation of the variables displayed in tree nodes.

%\begin{figure}%[!h]
%\center{\includegraphics[width=\textwidth]{./figures/DT_12.eps}}%
%\caption{
%\textbf{An efficient tree (accuracy = $0.845$) to discriminate the clustering labels of PF optima on $\ph=0.08$.} Statistics in the tree are computed on the training set, while average accuracy is computed in the test set. See S3 Appendix for the sizes of the datasets used, and Paragraph \textit{Description of clusters by classification trees} for the general procedure of tree construction. See the first paragraph from Section \textit{Welfare optima} for an explanation of the variables displayed in tree nodes.
%}
%\label{PF_DT_08}
%\end{figure}

\begin{thebibliography}{10}

\bibitem{newman2003social}
Newman ME, Park J.
\newblock Why social networks are different from other types of networks.
\newblock Physical review E. 2003;68(3):036122.

\bibitem{keeley1988hunter}
Keeley LH.
\newblock Hunter-gatherer economic complexity and “population pressure”: A
  cross-cultural analysis.
\newblock Journal of anthropological archaeology. 1988;7(4):373--411.

\bibitem{gurven2015food}
Gurven M, Jaeggi AV.
\newblock Food sharing.
\newblock Emerging trends in the social and behavioral sciences: An
  interdisciplinary, searchable, and linkable resource. 2015; p. 1--12.

\bibitem{jaeggi2013natural}
Jaeggi AV, Gurven M.
\newblock Natural cooperators: food sharing in humans and other primates.
\newblock Evolutionary Anthropology: Issues, News, and Reviews.
  2013;22(4):186--195.

\bibitem{kaplan2000theory}
Kaplan H, Hill K, Lancaster J, Hurtado AM.
\newblock A theory of human life history evolution: Diet, intelligence, and
  longevity.
\newblock Evolutionary Anthropology: Issues, News, and Reviews: Issues, News,
  and Reviews. 2000;9(4):156--185.

\bibitem{hamilton2022collective}
Hamilton MJ.
\newblock Collective Computation, Information Flow, and the Emergence of
  Hunter-Gatherer Small-Worlds.
\newblock Journal of Social Computing. 2022;3(1):18--37.

\bibitem{migliano2022origins}
Migliano AB, Vinicius L.
\newblock The origins of human cumulative culture: from the foraging niche to
  collective intelligence.
\newblock Philosophical Transactions of the Royal Society B.
  2022;377(1843):20200317.

\bibitem{kramer2010pooled}
Kramer KL, Ellison PT.
\newblock Pooled energy budgets: Resituating human energy-allocation
  trade-offs.
\newblock Evolutionary Anthropology: Issues, News, and Reviews.
  2010;19(4):136--147.

\bibitem{hill2009cooperative}
Hill K, Hurtado AM.
\newblock Cooperative breeding in South American hunter--gatherers.
\newblock Proceedings of the Royal Society B: Biological Sciences.
  2009;276(1674):3863--3870.

\bibitem{patton2005meat}
Patton JQ.
\newblock Meat sharing for coalitional support.
\newblock Evolution and human behavior. 2005;26(2):137--157.

\bibitem{kent1993sharing}
Kent S.
\newblock Sharing in an egalitarian Kalahari community.
\newblock Man. 1993; p. 479--514.

\bibitem{hooper2015inclusive}
Hooper PL, Gurven M, Winking J, Kaplan HS.
\newblock Inclusive fitness and differential productivity across the life
  course determine intergenerational transfers in a small-scale human society.
\newblock Proceedings of the Royal Society B: Biological Sciences.
  2015;282(1803):20142808.

\bibitem{ready2018wage}
Ready E, Power EA.
\newblock Why wage earners hunt: food sharing, social structure, and influence
  in an Arctic mixed economy.
\newblock Current Anthropology. 2018;59(1):74--97.

\bibitem{ringen2019evolution}
Ringen EJ, Duda P, Jaeggi AV.
\newblock The evolution of daily food sharing: A Bayesian phylogenetic
  analysis.
\newblock Evolution and Human Behavior. 2019;40(4):375--384.

\bibitem{bailey1991behavioral}
Bailey RC.
\newblock The behavioral ecology of Efe Pygmy men in the Ituri Forest, Zaire.
\newblock 86. University of Michigan Museum; 1991.

\bibitem{smith2000turtle}
Smith EA, Bird RLB.
\newblock Turtle hunting and tombstone opening: Public generosity as costly
  signaling.
\newblock Evolution and human behavior. 2000;21(4):245--261.

\bibitem{hawkes2002showing}
Hawkes K, Bliege~Bird R.
\newblock Showing off, handicap signaling, and the evolution of men's work.
\newblock Evolutionary Anthropology: Issues, News, and Reviews: Issues, News,
  and Reviews. 2002;11(2):58--67.

\bibitem{apicella2012social}
Apicella CL, Marlowe FW, Fowler JH, Christakis NA.
\newblock Social networks and cooperation in hunter-gatherers.
\newblock Nature. 2012;481(7382):497--501.

\bibitem{von2019dynamics}
von Rueden CR, Redhead D, O'Gorman R, Kaplan H, Gurven M.
\newblock The dynamics of men's cooperation and social status in a small-scale
  society.
\newblock Proceedings of the Royal Society B. 2019;286(1908):20191367.

\bibitem{koster2011interhousehold}
Koster J.
\newblock Interhousehold meat sharing among Mayangna and Miskito
  horticulturalists in Nicaragua.
\newblock Human Nature. 2011;22(4):394--415.

\bibitem{dyble2016networks}
Dyble M, Thompson J, Smith D, Salali GD, Chaudhary N, Page AE, et~al.
\newblock Networks of food sharing reveal the functional significance of
  multilevel sociality in two hunter-gatherer groups.
\newblock Current Biology. 2016;26(15):2017--2021.

\bibitem{migliano2017characterization}
Migliano AB, Page AE, G{\'o}mez-Garde{\~n}es J, Salali GD, Viguier S, Dyble M,
  et~al.
\newblock Characterization of hunter-gatherer networks and implications for
  cumulative culture.
\newblock Nature Human Behaviour. 2017;1(2):1--6.

\bibitem{derex2016partial}
Derex M, Boyd R.
\newblock Partial connectivity increases cultural accumulation within groups.
\newblock Proceedings of the National Academy of Sciences.
  2016;113(11):2982--2987.

\bibitem{derex2013social}
Derex M, Godelle B, Raymond M.
\newblock Social learners require process information to outperform individual
  learners.
\newblock Evolution: International Journal of Organic Evolution.
  2013;67(3):688--697.

\bibitem{camerlenghi2022cooperative}
Camerlenghi E, McQueen A, Delhey K, Cook CN, Kingma SA, Farine DR, et~al.
\newblock Cooperative breeding and the emergence of multilevel societies in
  birds.
\newblock Ecology letters. 2022;.

\bibitem{nolin2010food}
Nolin DA.
\newblock Food-sharing networks in Lamalera, Indonesia.
\newblock Human Nature. 2010;21(3):243--268.

\bibitem{kasper2015helps}
Kasper C, Mulder MB.
\newblock Who helps and why? Cooperative networks in Mpimbwe.
\newblock Current Anthropology. 2015;56(5):701--732.

\bibitem{kaplan2012risk}
Kaplan HS, Schniter E, Smith VL, Wilson BJ.
\newblock Risk and the evolution of human exchange.
\newblock Proceedings of the Royal Society B: Biological Sciences.
  2012;279(1740):2930--2935.

\bibitem{jaeggi2013reciprocity}
Jaeggi AV, Gurven M.
\newblock Reciprocity explains food sharing in humans and other primates
  independent of kin selection and tolerated scrounging: a phylogenetic
  meta-analysis.
\newblock Proceedings of the Royal Society B: Biological Sciences.
  2013;280(1768):20131615.

\bibitem{hames2007meal}
Hames R, McCabe C.
\newblock Meal sharing among the Ye’kwana.
\newblock Human Nature. 2007;18(1):1--21.

\bibitem{allen2008reciprocal}
Allen-Arave W, Gurven M, Hill K.
\newblock Reciprocal altruism, rather than kin selection, maintains nepotistic
  food transfers on an Ache reservation.
\newblock Evolution and Human Behavior. 2008;29(5):305--318.

\bibitem{smith2019}
Smith D, Dyble M, Major K, Page AE, Chaudhary N, Salali GD, et~al.
\newblock A friend in need is a friend indeed: Need-based sharing, rather than
  cooperative assortment, predicts experimental resource transfers among Agta
  hunter-gatherers.
\newblock Evolution and human behavior. 2019;40(1):82--89.

\bibitem{status2011}
Von~Rueden C, Gurven M, Kaplan H.
\newblock Why do men seek status? Fitness payoffs to dominance and prestige.
\newblock Proceedings of the Royal Society B: Biological Sciences.
  2011;278(1715):2223--2232.

\bibitem{manhunter09}
Gurven M, Hill K.
\newblock Why do men hunt? A reevaluation of “man the hunter” and the
  sexual division of labor.
\newblock Current Anthropology. 2009;50(1):51--74.

\bibitem{nolin12}
Nolin DA.
\newblock Food-sharing networks in Lamalera, Indonesia: status, sharing, and
  signaling.
\newblock Evolution and Human Behavior. 2012;33(4):334--345.

\bibitem{gurven2000food}
Gurven M, Hill K, Kaplan H, Hurtado A, Lyles R.
\newblock Food transfers among Hiwi foragers of Venezuela: tests of
  reciprocity.
\newblock Human Ecology. 2000;28(2):171--218.

\bibitem{stevens2004}
Stevens JR, Cushman FA.
\newblock Cognitive constraints on reciprocity and tolerated scrounging.
\newblock Behavioral and Brain Sciences. 2004;27(4):569--570.

\bibitem{kaplan85}
Kaplan H, Hill K.
\newblock Food sharing among ache foragers: Tests of explanatory hypotheses.
\newblock Current anthropology. 1985;26(2):223--246.

\bibitem{bergstrom03}
Bergstrom TC.
\newblock The algebra of assortative encounters and the evolution of
  cooperation.
\newblock International Game Theory Review. 2003;5(03):211--228.

\bibitem{bird02}
Bird RB, Bird DW, Smith EA, Kushnick GC.
\newblock Risk and reciprocity in Meriam food sharing.
\newblock Evolution and Human Behavior. 2002;23(4):297--321.

\bibitem{gurven04}
Gurven M.
\newblock Reciprocal altruism and food sharing decisions among Hiwi and Ache
  hunter–gatherers.
\newblock Behavioral Ecology and Sociobiology. 2004;56(4):366--380.

\bibitem{positiv01}
Fuller S.
\newblock Positivism, history of.
\newblock In: Smelser NJ, Baltes PB, editors. International encyclopedia of the
  social and behavioral sciences. Amsterdam: Elsevier; 2001. p. 11821--11827.

\bibitem{leonetti2011}
Leonetti DL, Chabot-Hanowell B.
\newblock The foundation of kinship.
\newblock Human Nature. 2011;22(1):16--40.

\bibitem{root09}
Kaplan HS, Hooper PL, Gurven M.
\newblock The evolutionary and ecological roots of human social organization.
\newblock Philosophical Transactions of the Royal Society B: Biological
  Sciences. 2009;364(1533):3289--3299.

\bibitem{mcfall15}
McFall JP.
\newblock Rational, normative, descriptive, prescriptive, or choice behavior?
  The search for integrative metatheory of decision making.
\newblock Behavioral Development Bulletin. 2015;20(1):45.

\bibitem{gurven2004reciprocal}
Gurven M.
\newblock Reciprocal altruism and food sharing decisions among Hiwi and Ache
  hunter--gatherers.
\newblock Behavioral Ecology and Sociobiology. 2004;56(4):366--380.

\bibitem{hawkes91}
Hawkes K.
\newblock Showing off: tests of an hypothesis about men's foraging goals.
\newblock Ethology and sociobiology. 1991;12(1):29--54.

\bibitem{ahedo19}
Ahedo V, Caro J, Bortolini E, Zurro D, Madella M, Galán JM.
\newblock Quantifying the relationship between food sharing practices and
  socio-ecological variables in small-scale societies: A cross-cultural
  multi-methodological approach.
\newblock PloS one. 2019;14(5):e0216302.

\bibitem{chiang15}
Chiang YS.
\newblock Good samaritans in networks: An experiment on how networks influence
  egalitarian sharing and the evolution of inequality.
\newblock PloS one. 2015;10(6):e0128777.

\bibitem{jaeggi10}
Jaeggi AV, Burkart JM, Van~Schaik CP.
\newblock On the psychology of cooperation in humans and other primates:
  combining the natural history and experimental evidence of prosociality.
\newblock Philosophical Transactions of the Royal Society B: Biological
  Sciences. 2010;365(1553):2723--2735.

\bibitem{hrdy07}
Hrdy SB.
\newblock Evolutionary context of human development: The cooperative breeding
  model.
\newblock Family relationships: An evolutionary perspective. 2007; p. 39--68.

\bibitem{kaplan2005natural}
Kaplan H, Gurven M, Hill K, Hurtado AM.
\newblock The natural history of human food sharing and cooperation: a review
  and a new multi-individual approach to the negotiation of norms.
\newblock Moral sentiments and material interests: The foundations of
  cooperation in economic life. 2005;6:75--113.

\bibitem{fu1994distribution}
Fu J, Koutras M.
\newblock Distribution theory of runs: a Markov chain approach.
\newblock Journal of the American Statistical Association.
  1994;89(427):1050--1058.

\bibitem{rousseeuw91}
Rousseeuw PJ.
\newblock Tutorial to robust statistics.
\newblock Journal of chemometrics. 1991;5(1):1--20.

\bibitem{coello2007evolutionary}
Coello CAC, Lamont GB, Van~Veldhuizen DA, et~al.
\newblock Evolutionary algorithms for solving multi-objective problems. vol.~5.
\newblock Springer; 2007.

\bibitem{eiben2015introduction}
Eiben AE, Smith JE.
\newblock Introduction to evolutionary computing.
\newblock Springer; 2015.

\bibitem{fortin2013revisiting}
Fortin FA, Parizeau M.
\newblock Revisiting the NSGA-II crowding-distance computation.
\newblock In: Proceedings of the 15th annual conference on Genetic and
  evolutionary computation; 2013. p. 623--630.

\bibitem{deb2002fast}
Deb K, Pratap A, Agarwal S, Meyarivan T.
\newblock A fast and elitist multiobjective genetic algorithm: NSGA-II.
\newblock IEEE transactions on evolutionary computation. 2002;6(2):182--197.

\bibitem{DEAP_JMLR2012}
Fortin FA, {De Rainville} FM, Gardner MA, Parizeau M, Gagn\'e C.
\newblock {DEAP}: Evolutionary Algorithms Made Easy.
\newblock Journal of Machine Learning Research. 2012;13:2171--2175.

\bibitem{peixoto_graph-tool_2014}
Peixoto TP.
\newblock The graph-tool python library.
\newblock figshare. 2014;doi:{10.6084/m9.figshare.1164194}.

\bibitem{raymaekers2019generalized}
Raymaekers J, Rousseeuw P.
\newblock A generalized spatial sign covariance matrix.
\newblock Journal of Multivariate Analysis. 2019;171:94--111.

\bibitem{watts1998collective}
Watts DJ, Strogatz SH.
\newblock Collective dynamics of ‘small-world’networks.
\newblock nature. 1998;393(6684):440--442.

\bibitem{zamora2008reciprocity}
Zamora-L{\'o}pez G, Zlati{\'c} V, Zhou C, {\v{S}}tefan{\v{c}}i{\'c} H, Kurths
  J.
\newblock Reciprocity of networks with degree correlations and arbitrary degree
  sequences.
\newblock Physical Review E. 2008;77(1):016106.

\bibitem{wasserman1994social}
Wasserman S, Faust K.
\newblock Social network analysis: Methods and applications. vol.~8.
\newblock Cambridge university press; 1994.

\bibitem{newman2006modularity}
Newman ME.
\newblock Modularity and community structure in networks.
\newblock Proceedings of the national academy of sciences.
  2006;103(23):8577--8582.

\bibitem{peixoto2014efficient}
Peixoto TP.
\newblock Efficient Monte Carlo and greedy heuristic for the inference of
  stochastic block models.
\newblock Physical Review E. 2014;89(1):012804.

\bibitem{van2008visualizing}
Van~der Maaten L, Hinton G.
\newblock Visualizing data using t-SNE.
\newblock Journal of machine learning research. 2008;9(11).

\bibitem{ankerst1999optics}
Ankerst M, Breunig MM, Kriegel HP, Sander J.
\newblock OPTICS: Ordering points to identify the clustering structure.
\newblock ACM Sigmod record. 1999;28(2):49--60.

\bibitem{loh2009improving}
Loh WY.
\newblock Improving the precision of classification trees.
\newblock The Annals of Applied Statistics. 2009; p. 1710--1737.

\bibitem{efron1997improvements}
Efron B, Tibshirani R.
\newblock Improvements on cross-validation: the 632+ bootstrap method.
\newblock Journal of the American Statistical Association.
  1997;92(438):548--560.

\bibitem{7280767}
Guyon I, Bennett K, Cawley G, Escalante HJ, Escalera S, Ho TK, et~al.
\newblock Design of the 2015 ChaLearn AutoML challenge.
\newblock In: 2015 International Joint Conference on Neural Networks (IJCNN);
  2015. p. 1--8.

\bibitem{repo}
Plana F, Pérez J.
\newblock Food-sharing data and code.
\newblock Figshare Digital Repository. 2022;doi:{10.6084/m9.figshare.19203926}.

\bibitem{briz2014social}
Briz~i Godino I, Santos JI, Gal{\'a}n JM, Caro J, {\'A}lvarez M, Zurro D.
\newblock Social Cooperation and Resource Management DynamicsAmong Late
  Hunter-Fisher-Gatherer Societies in Tierra del Fuego (South America).
\newblock Journal of Archaeological Method and Theory. 2014;21(2):343--363.

\bibitem{chaudhary2016competition}
Chaudhary N, Salali GD, Thompson J, Rey A, Gerbault P, Stevenson EGJ, et~al.
\newblock Competition for Cooperation: variability, benefits and heritability
  of relational wealth in hunter-gatherers.
\newblock Scientific Reports. 2016;6(1):1--7.

\bibitem{pereda2017emergence}
Pereda M, Zurro D, Santos JI, Briz~i Godino I, {\'A}lvarez M, Caro J, et~al.
\newblock Emergence and evolution of cooperation under resource pressure.
\newblock Scientific reports. 2017;7(1):1--10.

\bibitem{kayser19}
Kayser K, Armbruster D.
\newblock Social optima of need-based transfers.
\newblock Physica A: Statistical Mechanics and its Applications.
  2019;536:121011.

\bibitem{mac2016calling}
Mac~Carron P, Kaski K, Dunbar R.
\newblock Calling Dunbar's numbers.
\newblock Social Networks. 2016;47:151--155.

\bibitem{winterhalder1986diet}
Winterhalder B.
\newblock Diet choice, risk, and food sharing in a stochastic environment.
\newblock Journal of anthropological archaeology. 1986;5(4):369--392.

\bibitem{hames2000reciprocal}
Hames R.
\newblock Reciprocal altruism in Yanomamo food exchange.
\newblock Adaptation and human behavior: an anthropological perspective. 2000;
  p. 397--416.

\bibitem{berbesque2016eat}
Berbesque JC, Wood BM, Crittenden AN, Mabulla A, Marlowe FW.
\newblock Eat first, share later: Hadza hunter--gatherer men consume more while
  foraging than in central places.
\newblock Evolution and Human Behavior. 2016;37(4):281--286.

\bibitem{karlan2009trust}
Karlan D, Mobius M, Rosenblat T, Szeidl A.
\newblock Trust and social collateral.
\newblock The Quarterly Journal of Economics. 2009;124(3):1307--1361.

\bibitem{wilson2013generalizing}
Wilson DS, Ostrom E, Cox ME.
\newblock Generalizing the core design principles for the efficacy of groups.
\newblock Journal of Economic Behavior \& Organization. 2013;90:S21--S32.

\bibitem{okasha2006evolution}
Okasha S.
\newblock Evolution and the levels of selection.
\newblock Clarendon Press; 2006.

\bibitem{fortin2013generalizing}
Fortin FA, Grenier S, Parizeau M.
\newblock Generalizing the improved run-time complexity algorithm for
  non-dominated sorting.
\newblock In: Proceedings of the 15th annual conference on Genetic and
  evolutionary computation; 2013. p. 615--622.

\bibitem{kobak2019art}
Kobak D, Berens P.
\newblock The art of using t-SNE for single-cell transcriptomics.
\newblock Nature communications. 2019;10(1):1--14.

\bibitem{belkina2019automated}
Belkina AC, Ciccolella CO, Anno R, Halpert R, Spidlen J, Snyder-Cappione JE.
\newblock Automated optimized parameters for T-distributed stochastic neighbor
  embedding improve visualization and analysis of large datasets.
\newblock Nature communications. 2019;10(1):1--12.

\bibitem{scikit-learn}
Pedregosa F, Varoquaux G, Gramfort A, Michel V, Thirion B, Grisel O, et~al.
\newblock Scikit-learn: Machine Learning in {P}ython.
\newblock Journal of Machine Learning Research. 2011;12:2825--2830.

\bibitem{dunne2002solutions}
Dunne K, Cunningham P, Azuaje F.
\newblock Solutions to instability problems with sequential wrapper-based
  approaches to feature selection.
\newblock Journal of Machine Learning Research. 2002; p. 1--22.

\bibitem{pawlik2016tree}
Pawlik M, Augsten N.
\newblock Tree edit distance: Robust and memory-efficient.
\newblock Information Systems. 2016;56:157--173.

\bibitem{bergstra2012random}
Bergstra J, Bengio Y.
\newblock Random search for hyper-parameter optimization.
\newblock Journal of machine learning research. 2012;13(2).

\end{thebibliography}

\iffalse


\nolinenumbers

\fi


\end{document}
